# Supplementary material for: Homo- and Heteroleptic Silylstannylenes: Synthesis, Structure and Use as Precursors to Bimetallic Compounds
Source: Organometallics. 2026 Mar 19;45(7):828–36. doi: 10.1021/acs.organomet.6c00001 (PMC13081111; doi:10.1021/acs.organomet.6c00001)
Supplement: Supplementary file 2 [file om6c00001_si_002.xyz]

143
037lwlw23_JS-Solve
P       17.613696    4.352816   26.848372
C       18.579771    2.777301   26.666673
H       19.608561    3.079654   26.921121
C       18.585457    2.171644   25.256320
H       17.568247    1.843452   25.001545
H       18.885301    2.915483   24.508179
C       19.524750    0.960731   25.205271
H       20.554043    1.296122   25.398230
H       19.513912    0.528085   24.197819
C       19.127162   -0.090738   26.242943
H       18.135237   -0.490969   25.987559
H       19.826815   -0.934349   26.215580
C       19.079200    0.511543   27.648507
H       20.090627    0.822636   27.947803
H       18.748326   -0.238545   28.376801
C       18.148558    1.727403   27.703436
H       17.118959    1.401553   27.497355
H       18.152220    2.164307   28.710036
C       15.845338    3.988913   26.373862
H       15.706008    2.937584   26.674700
C       15.538214    4.098948   24.870755
H       15.670654    5.138781   24.544471
H       16.228721    3.488366   24.279536
C       14.091836    3.673799   24.590556
H       13.972509    2.610074   24.842234
H       13.883946    3.772208   23.518432
C       13.100154    4.504481   25.406005
H       13.158788    5.554805   25.085502
H       12.074436    4.169307   25.212048
C       13.413140    4.416838   26.900667
H       13.263433    3.381590   27.243122
H       12.722386    5.046036   27.476015
C       14.855599    4.835633   27.193866
H       14.984112    5.899232   26.948807
H       15.074622    4.735829   28.264724
C       18.308452    5.555400   25.617499
H       18.089404    5.158707   24.614342
C       19.832328    5.689585   25.769526
H       20.062317    6.027525   26.791771
H       20.324433    4.720355   25.630256
C       20.392480    6.695267   24.757948
H       20.236599    6.304403   23.742057
H       21.475753    6.789674   24.899328
C       19.713672    8.059012   24.884988
H       19.949031    8.490053   25.868486
H       20.106958    8.750490   24.130500
C       18.197296    7.926913   24.745707
H       17.952291    7.585613   23.729456
H       17.711788    8.900869   24.880501
C       17.631609    6.929796   25.761185
H       17.805516    7.304794   26.780009
H       16.546802    6.846051   25.634310
Sn      17.876041    5.765055   31.606662
Si      18.063174    8.248523   32.250700
Si      19.822039    8.856082   30.765637
Si      18.566696    9.062851   34.417833
Si      16.050017    9.141342   31.347294
C       19.315491    8.594595   28.967962
H       20.138921    8.904570   28.312152
H       18.424140    9.164389   28.685710
H       19.111958    7.532951   28.775047
C       21.341595    7.792421   31.092957
H       21.143384    6.733098   30.887116
H       21.675943    7.864759   32.132797
H       22.168998    8.109665   30.445316
C       20.264993   10.670905   31.026981
H       21.028685   10.960259   30.293704
H       20.677107   10.849047   32.025492
H       19.400708   11.328854   30.891870
C       20.399308    8.786191   34.760745
H       20.696919    7.748774   34.580679
H       20.628694    9.033214   35.804784
H       21.014505    9.427684   34.120392
C       17.517953    8.314422   35.790252
H       17.690870    7.241511   35.916819
H       16.449841    8.469209   35.604002
H       17.769455    8.808900   36.737181
C       18.230682   10.920232   34.370880
H       18.779112   11.414354   33.562642
H       18.550424   11.369975   35.319622
H       17.165048   11.136005   34.241148
C       14.772774    9.300586   32.722814
H       13.798812    9.582782   32.303061
H       15.067154   10.073537   33.440855
H       14.648418    8.360962   33.267437
C       15.388104    8.027907   29.972862
H       16.141445    7.851546   29.195898
H       14.516372    8.499217   29.500629
H       15.070851    7.051750   30.361739
C       16.386609   10.862593   30.654879
H       17.091012   10.842867   29.817434
H       16.793534   11.526208   31.425654
H       15.446314   11.300424   30.296031
C       17.770665    4.090311   32.963908
C       18.903032    3.467229   33.490755
C       18.740144    2.312998   34.262248
H       19.615938    1.821012   34.679192
C       17.469373    1.789809   34.486450
H       17.353954    0.891968   35.087000
C       16.347328    2.402066   33.933261
H       15.356044    1.984806   34.094870
C       16.495832    3.555798   33.161705
C       20.255718    4.025689   33.211396
C       20.921507    3.701428   32.012885
C       22.201714    4.214266   31.793750
H       22.721718    3.956466   30.873066
C       22.836984    5.028076   32.730102
C       22.166526    5.322672   33.918619
H       22.657183    5.941367   34.667998
C       20.888594    4.831445   34.177310
C       20.304254    2.766565   31.004629
H       21.029488    2.503318   30.230234
H       19.435214    3.218341   30.506200
H       19.951591    1.845354   31.481208
C       24.200475    5.597986   32.458148
H       24.758920    4.977302   31.751907
H       24.784110    5.691429   33.378700
H       24.115072    6.601144   32.021222
C       20.206511    5.123102   35.486362
H       19.193144    5.507819   35.326558
H       20.770605    5.852147   36.073081
H       20.102888    4.211527   36.086106
C       15.329470    4.219665   32.509532
C       14.656083    5.272444   33.163880
C       13.527243    5.830860   32.564043
H       12.995662    6.628563   33.078129
C       13.048870    5.374529   31.336426
C       13.721674    4.325597   30.708851
H       13.343503    3.942515   29.763468
C       14.850803    3.735668   31.272925
C       15.109534    5.739471   34.519283
H       16.138203    6.115480   34.491020
H       15.098335    4.914311   35.240402
H       14.463922    6.535769   34.897424
C       11.852552    6.011965   30.688665
H       12.169735    6.783579   29.975399
H       11.206607    6.492232   31.428668
H       11.263217    5.276921   30.132370
C       15.509255    2.565855   30.595256
H       15.183761    2.488048   29.553639
H       15.251726    1.627531   31.101979
H       16.601122    2.649826   30.616475
Au      17.776856    5.092387   29.086436
